# Supplementary material for: Development of Biodegradable and Recyclable FRLM Composites Incorporating Cork Aggregates for Sustainable Construction Practices
Source: Materials (Basel). 2024 Oct 27;17(21):5232. doi: 10.3390/ma17215232 (PMC11547218; doi:10.3390/ma17215232)
Supplement: Supplementary file 1 [file materials-17-05232-s001.zip]

Archive with 1 entries (1 files):
- materials-3174610-supplementary.pdf
